# Supplementary material for: The Roles of Matrix Metalloproteinases and Their Inhibitors in Human Diseases
Source: Int J Mol Sci. 2020 Dec 20;21(24):9739. doi: 10.3390/ijms21249739 (PMC7767220; doi:10.3390/ijms21249739)
Supplement: Supplementary file 1 [file ijms-21-09739-s001.zip]

Archive with 1 entries (1 files):
- ijms-1011253-supplementary.xlsx
