# Supplementary material for: The Roles of Matrix Metalloproteinases and Their Inhibitors in Human Diseases
Source: Int J Mol Sci. 2020 Dec 20;21(24):9739. doi: 10.3390/ijms21249739 (PMC7767220; doi:10.3390/ijms21249739)
Supplement: Supplementary file 1 [file ijms-21-09739-s001.zip › ijms-1011253-supplementary.xlsx]

## Sheet: Table S1
Table S1. Expression of MMPs in different types of cancer
Reference (number)	Cancer type	Expression		Reference
		Higher	Lower
1	Colorrectal	MMP-3, MMP-9, MMP-10, MMP-13	-	CDK8 selectively promotes the growth of colon cancer metastases in the liver by regulating gene expression of TIMP3 and matrix metalloproteinases
2	Colorrectal	MMP-9	-	Ozmen N, Kaya-Sezginer E, Bakar-Ates F. The Cellular Uptake and Apoptotic Efficiency of Colchicine is Correlated with Downregulation of MMP-9 mRNA Expression in SW480 Colon Cancer Cells. Anticancer Agents Med Chem. 2018;18(13):1927-1933.
3	Colorrectal	MMP-1	-	Jiang XF, Ding L, Tian Y, Han N, Li ZQ. Interaction of STAT3 and RelB modulates MMP-1 in colon cancer. Chem Biol Interact. 2018 Sep 25;293:94-99.
4	Colorrectal	MMP-8	-	Böckelman C, Beilmann-Lehtonen I, Kaprio T, Koskensalo S, Tervahartiala T, Mustonen H, Stenman UH, Sorsa T, Haglund C. Serum MMP-8 and TIMP-1 predict prognosis in colorectal cancer. BMC Cancer. 2018 Jun 22;18(1):679.
5	Breast	MMP-2, MMP-9	-	Hingorani DV, Lippert CN, Crisp JL, Savariar EN, Hasselmann JPC, Kuo C, Nguyen QT, Tsien RY, Whitney MA, Ellies LG. Impact of MMP-2 and MMP-9 enzyme activity on wound healing, tumor growth and RACPP cleavage. PLoS One. 2018 Sep 24;13(9):e0198464.
6	Breast	MMP-9	-	Wang RX, Chen S, Huang L, Shao ZM. Predictive and prognostic value of Matrix metalloproteinase (MMP) - 9 in neoadjuvant chemotherapy for triple-negative breast cancer patients. BMC Cancer. 2018 Sep 21;18(1):909.
7	Breast	MMP-9	-	Zajkowska M, Gacuta E, Kozłowska S, Lubowicka E, Głażewska EK, Chrostek L, Szmitkowski M, Pawłowski P, Zbucka-Krętowska M, Ławicki S. Diagnostic power of VEGF, MMP-9 and TIMP-1 in patients with breast cancer. A multivariate statistical analysis with ROC curve. Adv Med Sci. 2019 Mar;64(1):1-8.
8	Breast	MMP-9	-	Gautam J, Banskota S, Lee H, Lee YJ, Jeon YH, Kim JA, Jeong BS. Down-regulation of cathepsin S and matrix metalloproteinase-9 via Src, a non-receptor tyrosine kinase, suppresses triple-negative breast cancer growth and metastasis. Exp Mol Med. 2018 Sep 5;50(9):118.
9	Breast	MMP-2, MMP-9	-	Lee S, Lee E, Ko E, Ham M, Lee HM, Kim ES, Koh M, Lim HK, Jung J, Park SY, Moon A. Tumor-associated macrophages secrete CCL2 and induce the invasive phenotype of human breast epithelial cells through upregulation of ERO1-α and MMP-9. Cancer Lett. 2018 Nov 28;437:25-34.
10	Leukemia	MMP-2	-	Vu HT, Hoang TX, Kim JY. All-Trans Retinoic Acid Enhances Matrix Metalloproteinase 2 Expression and Secretion in Human Myeloid Leukemia THP-1 Cells. Biomed Res Int. 2018 Aug 26;2018:5971080.
11	Leukemia	MMP-9	-	Sam MR, Ghoreishi S. Prodigiosin produced by Serratia marcescens inhibits expression of MMP-9 and survivin and promotes caspase-3 activation with induction of apoptosis in acute lymphoblastic leukaemia cells. J Appl Microbiol. 2018 Oct;125(4):1017-1029.
12	Leukemia	MMP-7	-	Wu J, Song Y. Expression and clinical significance of serum MMP-7 and PTEN levels in patients with acute myeloid leukemia. Oncol Lett. 2018 Mar;15(3):3447-3452.
13	Leukemia	MMP-9	-	Bailón E, Aguilera-Montilla N, Gutiérrez-González A, Ugarte-Berzal E, Van den Steen PE, Opdenakker G, García-Marco JA, García-Pardo A. A catalytically inactive gelatinase B/MMP-9 mutant impairs homing of chronic lymphocytic leukemia cells by altering migration regulatory pathways. Biochem Biophys Res Commun. 2018 Jan 1;495(1):124-130.
14	Leukemia	MMP-2	-	Mukherjee A, Adhikari N, Jha T. A pentanoic acid derivative targeting matrix metalloproteinase-2 (MMP-2) induces apoptosis in a chronic myeloid leukemia cell line. Eur J Med Chem. 2017 Dec 1;141:37-50.
15	Lung	MMP-2	-	Zhang XS, Wang KY, Gao JQ, Li RJ, Guan QB, Song L. Study on the expression of p53 and MMP-2 in patients with lung cancer after interventional therapy. Oncol Lett. 2018 Oct;16(4):4291-4296.
16	Lung	MMP-2	-	Wu DM, Deng SH, Liu T, Han R, Zhang T, Xu Y. TGF-β-mediated exosomal lnc-MMP2-2 regulates migration and invasion of lung cancer cells to the vasculature by promoting MMP2 expression. Cancer Med. 2018 Oct;7(10):5118-5129.
17	Lung	MMP-9	-	Rajasinghe LD, Pindiprolu RH, Gupta SV. Delta-tocotrienol inhibits non-small-cell lung cancer cell invasion via the inhibition of NF-κB, uPA activator, and MMP-9. Onco Targets Ther. 2018 Jul 24;11:4301-4314.
18	Lung	MMP-13	-	Liu JF, Lee CW, Tsai MH, Tang CH, Chen PC, Lin LW, Lin CY, Lu CH, Lin YF, Yang SH, Chao CC. Thrombospondin 2 promotes tumor metastasis by inducing matrix metalloproteinase-13 production in lung cancer cells. Biochem Pharmacol. 2018 Sep;155:537-546.
19	Lung	MMP-1	-	Fanjul-Fernández M, Folgueras AR, Fueyo A, Balbín M, Suárez MF, Fernández-García MS, Shapiro SD, Freije JMP, López-Otín C. Matrix metalloproteinase Mmp-1a is dispensable for normal growth and fertility in mice and promotes lung cancer progression by modulating inflammatory responses. J Biol Chem. 2018 Jul 27;293(30):11970.
20	Prostate	MMP-9	-	Meng J, Wang S, Shen X, Bai Z, Niu Q, Ma D, Xu Y, Liang C. Polymorphism of MMP-9 gene is not associated with the risk of urinary cancers: Evidence from an updated meta-analysis. Pathol Res Pract. 2018 Dec;214(12):1966-1973.
21	Prostate	MMP-9	-	Mandel A, Larsson P, Sarwar M, Semenas J, Syed Khaja AS, Persson JL. The interplay between AR, EGF receptor and MMP-9 signaling pathways in invasive prostate cancer. Mol Med. 2018 Jun 27;24(1):34.
22	Pancreas	MMP-2, MMP-9	-	Na'ara S, Amit M, Gil Z. L1CAM induces perineural invasion of pancreas cancer cells by upregulation of metalloproteinase expression. Oncogene. 2019 Jan;38(4):596-608.
23	Pancreas	MMP-1, MMP-3	-	Tjomsland V, Pomianowska E, Aasrum M, Sandnes D, Verbeke CS, Gladhaug IP. Profile of MMP and TIMP Expression in Human Pancreatic Stellate Cells: Regulation by IL-1α and TGFβ and Implications for Migration of Pancreatic Cancer Cells. Neoplasia. 2016 Jul;18(7):447-56.
24	Pancreas	MMP-19, MMP-20	-	Zhai LL, Wu Y, Cai CY, Huang Q, Tang ZG. High-Level Expression and Prognostic Significance of Matrix Metalloprotease-19 and Matrix Metalloprotease-20 in Human Pancreatic Ductal Adenocarcinoma. Pancreas. 2016 Aug;45(7):1067-72.
25	Pancreas	MMP-7	-	Kumari N, Singh RK, Krishnani N, Shukla P. Matrix metalloproteinase 7 expression in ampullary carcinoma. Indian J Pathol Microbiol. 2015 Jul-Sep;58(3):274-8.
26	Gastric	MMP-8	-	Laitinen A, Hagström J, Mustonen H, Kokkola A, Tervahartiala T, Sorsa T, Böckelman C, Haglund C. Serum MMP-8 and TIMP-1 as prognostic biomarkers in gastric cancer. Tumour Biol. 2018 Sep;40(9):1010428318799266.
27	Gastric	MMP-2, MMP-9	-	Wang X, Wang B, Xie J, Hou D, Zhang H, Huang H. Melatonin inhibits epithelial‑to‑mesenchymal transition in gastric cancer cells via attenuation of IL‑1β/NF‑κB/MMP2/MMP9 signaling. Int J Mol Med. 2018 Oct;42(4):2221-2228.
28	Gastric	MMP-13	-	Ren J, Liu J, Sui X. Correlation of COX-2 and MMP-13 expressions with gastric cancer and their effects on prognosis. J BUON. 2018 May-Jun;23(3):665-671.
29	Gastric	MMP-9	-	Li Y, Zhang M, Dorfman RG, Pan Y, Tang D, Xu L, Zhao Z, Zhou Q, Zhou L, Wang Y, Yin Y, Shen S, Kong B, Friess H, Zhao S, Wang L, Zou X. SIRT2 Promotes the Migration and Invasion of Gastric Cancer through RAS/ERK/JNK/MMP-9 Pathway by Increasing PEPCK1-Related Metabolism. Neoplasia. 2018 Jul;20(7):745-756.
30	Head and neck	MMP-9, MMP-1	-	Bates AM, Gomez Hernandez MP, Lanzel EA, Qian F, Brogden KA. Matrix metalloproteinase (MMP) and immunosuppressive biomarker profiles of seven head and neck squamous cell carcinoma (HNSCC) cell lines. Transl Cancer Res. 2018 Jun;7(3):533-542.
31	Head and neck	MMP-1, MMP-2, MMP-3	-	Li Y, Wang Y, Sun H, Zhang Y, Li H, Cong X, Yin W, Song W. Association Between Matrix Metalloproteinase-1, 2, 3 Polymorphisms and Oral Cancer Risk: A Meta-Analysis. Genet Test Mol Biomarkers. 2018 Aug;22(8):456-464.
32	Skin	MMP-9	-	Zhao F, Evans K, Xiao C, DeVito N, Theivanthiran B, Holtzhausen A, Siska PJ, Blobe GC, Hanks BA. Stromal Fibroblasts Mediate Anti-PD-1 Resistance via MMP-9 and Dictate TGFβ Inhibitor Sequencing in Melanoma. Cancer Immunol Res. 2018 Dec;6(12):1459-1471.
33	Skin	MMP-9	-	Cao C, Su Y, Gao Y, Luo C, Yin L, Zhao Y, Chen H, Xu A. Ginkgo biloba Exocarp Extract Inhibits the Metastasis of B16-F10 Melanoma Involving PI3K/Akt/NF-κB/MMP-9 Signaling Pathway. Evid Based Complement Alternat Med. 2018 Jun 25;2018:4969028.
34	Brain	MMP-2, MMP-9	-	Agarwal S, Muniyandi P, Maekawa T, Kumar DS. Vesicular systems employing natural substances as promising drug candidates for MMP inhibition in glioblastoma: A nanotechnological approach. Int J Pharm. 2018 Nov 15;551(1-2):339-361.
35	Brain	MMP-2, MMP-9	-	Jiang Y, Jiao Y, Liu Y, Zhang M, Wang Z, Li Y, Li T, Zhao X, Wang D. Sinomenine Hydrochloride Inhibits the Metastasis of Human Glioblastoma Cells by Suppressing the Expression of Matrix Metalloproteinase-2/-9 and Reversing the Endogenous and Exogenous Epithelial-Mesenchymal Transition. Int J Mol Sci. 2018 Mar 14;19(3):844.
36	Brain	MMP-2	-	Ou Y, Wu Q, Wu C, Liu X, Song Y, Zhan Q. Migfilin promotes migration and invasion in glioma by driving EGFR and MMP-2 signalings: A positive feedback loop regulation. J Genet Genomics. 2017 Dec 20;44(12):557-565.
37	Brain	MMP-9	-	Lee W, Nam JH, Cho HJ, Lee JY, Cho WK, Kim Υ, We YM, Ma JY, Hoe HS. Epimedium koreanum Nakai inhibits PMA-induced cancer cell migration and invasion by modulating NF-κB/MMP-9 signaling in monomorphic malignant human glioma cells. Oncol Rep. 2017 Dec;38(6):3619-3631.

## Sheet: Table S2
Table S2. Expression and prognosis of TIMPs in different types of cancer
Reference number	Cancer Type	Expression			Reference
		Higher	Lower	better/worse
1	Breast	TIMP-1	-	worse	Dechaphunkul et al. Prognostic Significance of Tissue Inhibitor of Metalloproteinase-1 in Breast Cancer. International Journal of Breast Cancer (2012) vol. 2012 pp. 1-10
2	Breast	TIMP-3	-	better	Steude et al. Mammographic Density and Matrix Metalloproteinases in Breast Tissue. Cancer Microenvironment (2010) vol. 3 (1) pp. 57-65
3	Breast	TIMP-3	-	better	Song et al. MicroRNA-21 regulates breast cancer invasion partly by targeting tissue inhibitor of metalloproteinase 3 expression. (2010) pp. 1-8
4	Breast	TIMP-3	-	better	Celebiler (Cavusoglu et al. Predicting invasive phenotype with CDH1, CDH13, CD44, and TIMP3 gene expression in primary breast cancer. Cancer Science (2009) vol. 100 (12) pp. 2341-2345
5	Breast	TIMP-1	-	worse	Jobim et al. Prevalence of vascular-endothelial growth factor, matrix metalloproteinases and tissue inhibitors of metalloproteinases in primary breast cancer. Braz J Med Biol Res (2009) vol. 42 (10) pp. 979-87
5	Breast	TIMP-2	-	better	Jobim et al. Prevalence of vascular-endothelial growth factor, matrix metalloproteinases and tissue inhibitors of metalloproteinases in primary breast cancer. Braz J Med Biol Res (2009) vol. 42 (10) pp. 979-87
6	Breast	TIMP-1	-	worse	Schrohl et al. Tumor tissue levels of Tissue Inhibitor of Metalloproteinases-1 (TIMP-1) and outcome following adjuvant chemotherapy in premenopausal lymph node-positive breast cancer patients: A retrospective study. BMC Cancer (2009) vol. 9 (1) pp. 322
7	Breast	TIMP-1	-	worse	Lipton et al. Serum TIMP-1 and Response to the Aromatase Inhibitor Letrozole Versus Tamoxifen in Metastatic Breast Cancer. Journal of Clinical Oncology (2008) vol. 26 (16) pp. 2653-2658
8	Breast	TIMP-1	-	worse	Kuvaja, P., Talvensaari-Mattila, A., Pääkkö, P. & Turpeenniemi-Hujanen, T. The absence of immunoreactivity for tissue inhibitor of metalloproteinase-1 (TIMP-1), but not for TIMP-2, protein is associated with a favorable prognosis in aggressive breast carcinoma. Oncology 68, 196–203 (2005).
9	Breast	TIMP-1	-	worse	Vizoso et al. Study of matrix metalloproteinases and their inhibitors in breast cancer. Br J Cancer (2007) vol. 96 (6) pp. 903-911
9	Breast	TIMP-2	-	worse	Vizoso et al. Study of matrix metalloproteinases and their inhibitors in breast cancer. Br J Cancer (2007) vol. 96 (6) pp. 903-911
9	Breast	TIMP-3	-	worse	Vizoso et al. Study of matrix metalloproteinases and their inhibitors in breast cancer. Br J Cancer (2007) vol. 96 (6) pp. 903-911
10	Breast	TIMP-3	-	better	Bachman et al. Methylation-associated silencing of the tissue inhibitor of metalloproteinase-3 gene suggest a suppressor role in kidney, brain, and other human cancers. Cancer Research (1999) vol. 59 (4) pp. 798-802
11	Breast	TIMP-1	-	worse	Sieuwerts et al. Concentrations of TIMP1 mRNA Splice Variants and TIMP-1 Protein Are Differentially Associated with Prognosis in Primary Breast Cancer. Clinical Chemistry (2007) vol. 53 (7) pp. 1280-1288
12	Breast	TIMP-3	-	better	Kotzsch et al. Prognostic relevance of uPAR-del4/5 and TIMP-3 mRNA expression levels in breast cancer. Eur J Cancer (2005) vol. 41 (17) pp. 2760-8
13	Breast	TIMP-1	-	worse	Lee et al. Serum TIMP-1 Predicts Survival Outcomes of Invasive Breast Carcinoma Patients: A Meta-analysis. Archives of Medical Research (2011) vol. 42 (6) pp. 463-468
14	Breast	TIMP-1	-	worse	Ree et al. High levels of messenger RNAs for tissue inhibitors of metalloproteinases (TIMP-1 and TIMP-2) in primary breast carcinomas are associated with development of distant metastases. Clin Cancer Res (1997) vol. 3 (9) pp. 1623-8
14	Breast	TIMP-2	-	worse	Ree et al. High levels of messenger RNAs for tissue inhibitors of metalloproteinases (TIMP-1 and TIMP-2) in primary breast carcinomas are associated with development of distant metastases. Clin Cancer Res (1997) vol. 3 (9) pp. 1623-8
15	Breast	TIMP-1	-	worse	Mellick et al. An Assessment of MMP and TIMP Gene Expression in Cell Lines and Stroma &ndash; Tumour Differences in MicrodissectedBreast Cancer Biopsies. Tumor Biol. (2003) vol. 24 (5) pp. 258-270
15	Breast	TIMP-2	-	worse	Mellick et al. An Assessment of MMP and TIMP Gene Expression in Cell Lines and Stroma &ndash; Tumour Differences in MicrodissectedBreast Cancer Biopsies. Tumor Biol. (2003) vol. 24 (5) pp. 258-270
16	Breast	TIMP-2	-	better	Nakopoulou et al. Correlation of tissue inhibitor of metalloproteinase-2 with proliferative activity and patients' survival in breast cancer. Mod Pathol (2002) vol. 15 (1) pp. 26-34
17	Breast ductal	TIMP-1	-	worse	Del Casar et al. Expression of metalloproteases and their inhibitors in different histological types of breast cancer. J Cancer Res Clin Oncol (2010) vol. 136 (6) pp. 811-819
17	Breast ductal	TIMP-3	-	worse	Del Casar et al. Expression of metalloproteases and their inhibitors in different histological types of breast cancer. J Cancer Res Clin Oncol (2010) vol. 136 (6) pp. 811-819
18	Breast	TIMP-1	-	worse	Casar et al. Expression of metalloproteases and their inhibitors in primary tumors and in local recurrences after mastectomy for breast cancer. J Cancer Res Clin Oncol (2010) vol. 136 (7) pp. 1049-1058
18	Breast	TIMP-3	-	worse	Casar et al. Expression of metalloproteases and their inhibitors in primary tumors and in local recurrences after mastectomy for breast cancer. J Cancer Res Clin Oncol (2010) vol. 136 (7) pp. 1049-1058
19	Breast	TIMP-1	-	worse	Kuvaja et al. Tumor tissue inhibitor of metalloproteinases-1 (TIMP-1) in hormone-independent breast cancer might originate in stromal cells, and improves stratification of prognosis together with nodal status. Experimental Cell Research (2012) vol. 318 (10) pp. 1094-1103
20	Breast	TIMP-3	-	worse	Casey et al. Molecular signatures suggest a major role for stromal cells in development of invasive breast cancer. Breast Cancer Res Treat (2009) vol. 114 (1) pp. 47-62
21	Breast	TIMP-3	-	better	Span et al. Tissue inhibitors of metalloproteinase expression in human breast cancer: TIMP‐3 is associated with adjuvant endocrine therapy success. J. Pathol. (2004) vol. 202 (4) pp. 395-402
22	Breast	TIMP-1	-	worse	Nakopoulou L, Giannopoulou I, Stefanaki K, et al. Enhanced mRNA expression of tissue inhibitor of metalloproteinase-1 (TIMP-1) in breast carcino- mas is correlated with adverse prognosis. J Pathol. 2002;197:307-313.
23	Breast	TIMP-2	-	better	Zhao YG, Xiao AZ, Park HI, Newcomer RG, Yan M, Man YG, Heffelf- inger SC, Sang QX: Endometase/matrilysin-2 in human breast ductal carcinoma in situ and its inhibition by tissue inhibitors of metalloproteinases-2 and -4: a putative role in the initia- tion of breast cancer invasion. Cancer Res 2004, 64(2):590-598.
23	Breast	TIMP-4	-	better	Zhao YG, Xiao AZ, Park HI, Newcomer RG, Yan M, Man YG, Heffelf- inger SC, Sang QX: Endometase/matrilysin-2 in human breast ductal carcinoma in situ and its inhibition by tissue inhibitors of metalloproteinases-2 and -4: a putative role in the initia- tion of breast cancer invasion. Cancer Res 2004, 64(2):590-598.
24	Breast	TIMP-3	-	better	Kim et al. Expression of matrix metalloproteinases and their inhibitors in different immunohistochemical-based molecular subtypes of breast cancer. (2014) vol. 14 (1) pp. 1-10
25	Breast - early stage	TIMP-4	-	worse	Liss et al. Tissue inhibitor of metalloproteinase-4 is elevated in early-stage breast cancers with accelerated progression and poor clinical course. The American Journal of Pathology (2009) vol. 175 (3) pp. 940-946
26	Breast	TIMP-2	-	worse	Eiró et al. A phenotype from tumor stroma based on the expression of metalloproteases and their inhibitors, associated with prognosis in breast cancer. … (2015)
10	Brain	TIMP-3	-	better	Bachman et al. Methylation-associated silencing of the tissue inhibitor of metalloproteinase-3 gene suggest a suppressor role in kidney, brain, and other human cancers. Cancer Research (1999) vol. 59 (4) pp. 798-802
27	Brain	TIMP-1	-	worse	Groft et al. Differential expression and localization of TIMP-1 and TIMP-4 in human gliomas. British Journal of Cancer (2001) vol. 85 (1) pp. 55-63
27	Brain	TIMP-4	-	better	Groft et al. Differential expression and localization of TIMP-1 and TIMP-4 in human gliomas. British Journal of Cancer (2001) vol. 85 (1) pp. 55-63
28	Brain	TIMP-1	-	worse	Aaberg-Jessen et al. Low expression of tissue inhibitor of metalloproteinases-1 (TIMP-1) in glioblastoma predicts longer patient survival. J Neurooncol (2009) vol. 95 (1) pp. 117-128
29	Brain	TIMP-3	-	better	Nakamura et al. Frequent LOH on 22q12.3 and TIMP-3 inactivation occur in the progression to secondary glioblastomas. Lab Invest (2005) vol. 85 (2) pp. 165-175
30	Brain	TIMP-3	-	better	Sharma et al. Distinct molecular signatures in pediatric infratentorial glioblastomas defined by aCGH. Experimental and Molecular Pathology (2010) vol. 89 (2) pp. 169-174
31	Brain	TIMP-3	-	better	Barski et al. Hypermethylation and Transcriptional Downregulation of the TIMP3Gene is Associated with Allelic Loss on 22q12.3 and Malignancy in Meningiomas. Brain Pathology (2010) vol. 20 (3) pp. 623-631
32	Brain	TIMP-4	-	worse	Rorive et al. TIMP-4 and CD63: new prognostic biomarkers in human astrocytomas. Modern Pathology (2010) vol. 23 (10) pp. 1418-1428
33	Head and Neck	TIMP-3	-	better	Rettori et al. Prognostic significance of TIMP3 hypermethylation in post-treatment salivary rinse from head and neck squamous cell carcinoma patients. Carcinogenesis (2013) vol. 34 (1) pp. 20-27
34	Head and Neck	TIMP-3	-	better	Gu et al. Frequent loss of TIMP-3 expression in progression of esophageal and gastric adenocarcinomas. Neoplasia (2008) vol. 10 (6) pp. 563-72
35	Head and Neck	TIMP-3	-	better	Smith et al. Methylation of TIMP3 in esophageal squamous cell carcinoma. World J Gastroenterol (2008) vol. 14 (2) pp. 203-10
36	Head and Neck	TIMP-3	-	better	Ninomiya. Quantitative detection of TIMP-3 promoter hypermethylation and its prognostic significance in esophageal squamous cell carcinoma. Oncol Rep (1994) pp. 1-7
37	Head and Neck	TIMP-3	-	better	Miyazaki et al. An immunohistochemical study of TIMP-3 expression in oesophageal squamous cell carcinoma. British Journal of Cancer (2004) pp. 1-5
38	Head and Neck	TIMP-3	-	better	Sun et al. Detection of TIMP3 Promoter Hypermethylation in Salivary Rinse as an Independent Predictor of Local Recurrence-Free Survival in Head and Neck Cancer. Clinical Cancer Research (2012) vol. 18 (4) pp. 1082-1091
39	Head and Neck	TIMP-3	-	worse	Kornfeld et al. Overexpression of TACE and TIMP3 mRNA in head and neck cancer: association with tumour development and progression. British Journal of Cancer (2010) vol. 104 (1) pp. 138-145
40	Head and Neck	TIMP-3	-	worse	Schutter et al. Promoter methylation of TIMP3 and CDH1 predicts better outcome in head and neck squamous cell carcinoma treated by radiotherapy only. Oncol Rep (2009) pp. 1-7
41	Head and Neck	TIMP-3	-	better	Gu et al. Frequent loss of TIMP-3 expression in progression of esophageal and gastric adenocarcinomas. Neoplasia (2008) vol. 10 (6) pp. 563-72
42	Head and Neck	TIMP-1	-	worse	Sutinen et al. Expression of matrix metalloproteinases (MMP-1 and -2) and their inhibitors (TIMP-1, -2 and -3) in oral lichen planus, dysplasia, squamous cell carcinoma and lymph node metastasis. British Journal of Cancer (1998) vol. 77 (12) pp. 2239-45
42	Head and Neck	TIMP-3	-	worse	Sutinen et al. Expression of matrix metalloproteinases (MMP-1 and -2) and their inhibitors (TIMP-1, -2 and -3) in oral lichen planus, dysplasia, squamous cell carcinoma and lymph node metastasis. British Journal of Cancer (1998) vol. 77 (12) pp. 2239-45
43	Lung	TIMP-3	-	better	Wu et al. Loss of TIMP-3 Promotes Tumor Invasion via Elevated IL-6 Production and Predicts Poor Survival and Relapse in HPV-Infected Non–Small Cell Lung Cancer. AJPA (2012) vol. 181 (5) pp. 1796-1806
10	Lung	TIMP-3	-	better	Bachman et al. Methylation-associated silencing of the tissue inhibitor of metalloproteinase-3 gene suggest a suppressor role in kidney, brain, and other human cancers. Cancer Research (1999) vol. 59 (4) pp. 798-802
44	Lung	TIMP-3	-	better	Wang et al. Multiple gene methylation of nonsmall cell lung cancers evaluated with 3-dimensional microarray. Cancer (2008) vol. 112 (6) pp. 1325-1336
45	Lung	TIMP-1	-	worse	Pesta et al. Prognostic significance of TIMP-1 in non-small cell lung cancer. Anticancer Res (2011) vol. 31 (11) pp. 4031-8
46	Lung	TIMP-1	-	worse	Thomas et al. Differential expression of matrix metalloproteinases and their inhibitors in non‐small cell lung cancer. J. Pathol. (2000) vol. 190 (2) pp. 150-156
46	Lung	TIMP-2	-	worse	Thomas et al. Differential expression of matrix metalloproteinases and their inhibitors in non‐small cell lung cancer. J. Pathol. (2000) vol. 190 (2) pp. 150-156
47	Lung	TIMP-2	-	better	Zhu et al. Prognostic Value of Tissue Inhibitor of Metalloproteinase-2 Expression in Patients with Non–Small Cell Lung Cancer: A Systematic Review and Meta-Analysis. PLoS ONE (2015) vol. 10 (4) pp. e0124230
48	Liver	TIMP-1	-	worse	Altadill et al. Liver expression of matrix metalloproteases and their inhibitors in hepatocellular carcinoma. Dig Liver Dis (2009) vol. 41 (10) pp. 740-8
48	Liver	TIMP-2	-	worse	Altadill et al. Liver expression of matrix metalloproteases and their inhibitors in hepatocellular carcinoma. Dig Liver Dis (2009) vol. 41 (10) pp. 740-8
48	Liver	TIMP-3	-	worse	Altadill et al. Liver expression of matrix metalloproteases and their inhibitors in hepatocellular carcinoma. Dig Liver Dis (2009) vol. 41 (10) pp. 740-8
49	Liver	TIMP-1	-	worse	Song et al. TIMP-1 activated carcinoma-associated fibroblasts inhibit tumor apoptosis by activating SDF1/CXCR4 signaling in hepatocellular carcinoma. Oncotarget (2015)
50	Liver	TIMP-1	-	better	El Tayebi et al. Expression of insulin-like growth factor-II, matrix metalloproteinases, and their tissue inhibitors as predictive markers in the peripheral blood of HCC patients. Biomarkers (2011)
10	Renal	TIMP-3	-	better	Bachman et al. Methylation-associated silencing of the tissue inhibitor of metalloproteinase-3 gene suggest a suppressor role in kidney, brain, and other human cancers. Cancer Research (1999) vol. 59 (4) pp. 798-802
51	Renal	TIMP-1	-	worse	Pharmd et al. Prognostic or predictive plasma cytokines and angiogenic factors for patients treated with pazopanib for metastatic renal-cell cancer: a retrospective analysis of phase 2 and phase 3 trials. Lancet Oncology (2012) vol. 13 (8) pp. 827-837
52	Renal - clear cell	TIMP-4	-	better	Hagemann et al. mRNA expression of matrix metalloproteases and their inhibitors differs in subtypes of renal cell carcinomas. European Journal of Cancer (2001) vol. 37 (15) pp. 1839-1846
52	Renal - papillary	TIMP-4	-	worse	Hagemann et al. mRNA expression of matrix metalloproteases and their inhibitors differs in subtypes of renal cell carcinomas. European Journal of Cancer (2001) vol. 37 (15) pp. 1839-1846
53	Pancreas	TIMP-1	-	worse	Grünwald et al. Pancreatic Pre-malignant Lesions Secrete TIMP1, Which Activates Hepatic Stellate Cells Via CD63 Signaling to Create a Pre-Metastatic Niche in the Liver. Gastroenterology (2016)
54	Pancreas	TIMP-1	-	worse	Brand et al. Serum Biomarker Panels for the Detection of Pancreatic Cancer. Clinical Cancer Research (2011) vol. 17 (4) pp. 805-816
55	Pancreas	TIMP-1	-	worse	Jenkinson et al. Evaluation in pre-diagnosis samples discounts ICAM-1 and TIMP-1 as biomarkers for earlier diagnosis of pancreatic cancer. Journal of Proteomics (2015) vol. 113 (C) pp. 400-402
56	Pancreas	TIMP-3	-	better	Wild. Frequent Methylation-Associated Silencing of the Tissue Inhibitor of Metalloproteinase-3 Gene in Pancreatic Endocrine Tumors. Journal of Clinical Endocrinology & Metabolism (2003) vol. 88 (3) pp. 1367-1373
57	Pancreas	TIMP-1	-	worse	Bramhall SR, Stamp GW, Dunn J, et al. Expression of collagenase (MMP2), stromelysin (MMP3) and tissue inhibitor of the metalloproteinases (TIMP1) in pancreatic and ampullary disease. Br J Cancer 1996;73:972e8.
58	Pancreas	TIMP-3	-	better	Nagao et al. Association of microRNA-21 expression with its targets, PDCD4 and TIMP3, in pancreatic ductal adenocarcinoma. Mod Pathol (2011) vol. 25 (1) pp. 112-121
59	Pancreas	TIMP-1	-	worse	Roy et al. Urinary TIMP-1 and MMP-2 levels detect the presence of pancreatic malignancies. British Journal of Cancer (2014) vol. 111 (9) pp. 1772-1779
60	Gastric	TIMP-3	-	better	Guan et al. Promoter methylation and expression of TIMP3 gene in gastric cancer. Diagn Pathol (2013)
61	Gastric	TIMP-3	-	better	Yu et al. Methylated TIMP-3DNA in Body Fluids Is an Independent Prognostic Factor for Gastric Cancer. Archives of Pathology & Laboratory Medicine (2014) vol. 138 (11) pp. 1466-1473
62	Gastric	TIMP-1	-	worse	Yoshikawa et al. Impact of plasma tissue inhibitor of metalloproteinase-1 on long-term survival in patients with gastric cancer. Gastric Cancer (2009) vol. 12 (1) pp. 31-36
33	Gastric	TIMP-3	-	better	Gu et al. Frequent loss of TIMP-3 expression in progression of esophageal and gastric adenocarcinomas. Neoplasia (2008) vol. 10 (6) pp. 563-72
63	Gastric	TIMP-2	-	worse	Ko et al. Reduced expression of tissue inhibitor of metalloproteinase in nodal metastasis of stomach cancer. J Korean Med Sci (1998) vol. 13 (3) pp. 286-90
64	Gastric	TIMP-1	-	worse	Hong et al. Overexpression of tissue inhibitors of metalloproteinase-1 and -2 in the stroma of gastric cancer. J Korean Med Sci (1996) vol. 11 (6) pp. 474-9
64	Gastric	TIMP-2	-	worse	Hong et al. Overexpression of tissue inhibitors of metalloproteinase-1 and -2 in the stroma of gastric cancer. J Korean Med Sci (1996) vol. 11 (6) pp. 474-9
65	Gastric	TIMP-3	-	better	Liu. Expression of MMP-3 and TIMP-3 in gastric cancer tissue and its clinical significance. Oncol Lett (2011) pp. 1-4
66	Gastric	TIMP-1	-	worse	Kemik. Levels of matrix metalloproteinase-1 and tissue inhibitors of metalloproteinase-1 in gastric cancer. World J Gastroenterol (2011) vol. 17 (16) pp. 2109
67	Gastric	TIMP-1	-	worse	Wang et al. Serum TIMP-1 in gastric cancer patients: a potential prognostic biomarker. Ann Clin Lab Sci (2006) vol. 36 (1) pp. 23-30
68	Gastric	TIMP-2	-	worse	Kubben et al. Clinical impact of MMP and TIMP gene polymorphisms in gastric cancer. British Journal of Cancer (2006) vol. 95 (6) pp. 744-751
11	Colorectal	TIMP-3	-	better	Bachman et al. Methylation-associated silencing of the tissue inhibitor of metalloproteinase-3 gene suggest a suppressor role in kidney, brain, and other human cancers. Cancer Research (1999) vol. 59 (4) pp. 798-802
69	Colorectal	TIMP-3	-	better	Voland et al. Correlation of Matrix Metalloproteinases and Tissue Inhibitors of Matrix Metalloproteinase Expression in Ileal Carcinoids, Lymph Nodes and Liver Metastasis with Prognosis and Survival. Neuroendocrinology (2009) vol. 89 (1) pp. 66-78
70	Colorectal	TIMP-1	-	worse	Gentner et al. Differences in the gene expression profile of matrix metalloproteinases (MMPs) and their inhibitors (TIMPs) in primary colorectal tumors and their synchronous liver metastases. Anticancer Res (2009) vol. 29 (1) pp. 67-74
71	Colorectal	TIMP-3	-	better	Hilska et al. Prognostic significance of matrix metalloproteinases‐1,‐2,‐7 and‐13 and tissue inhibitors of metalloproteinases‐1,‐2,‐3 and‐4 in colorectal cancer. Int. J. Cancer (2007) vol. 121 (4) pp. 714-723
71	Colorectal	TIMP-4	-	better	Hilska et al. Prognostic significance of matrix metalloproteinases‐1,‐2,‐7 and‐13 and tissue inhibitors of metalloproteinases‐1,‐2,‐3 and‐4 in colorectal cancer. Int. J. Cancer (2007) vol. 121 (4) pp. 714-723
72	Colorectal	TIMP-1	-	worse	Holten-Andersen MN, Murphy G, Nielsen HJ, et al. Quantitation of TIMP-1 in plasma of healthy blood donors and patients with advanced cancer. Br J Cancer. 1999;80:495-503.
73	Colorectal	TIMP-1	-	worse	Zeng ZS, Cohen AM, Zhang ZF, Stetler-Steven- son W, Guillem JG. Elevated tissue inhibitor of metalloproteinase 1 RNA in colorectal cancer stroma correlates with lymph node and distant metastases.
74	Colorectal	TIMP-2	-	worse	Poulsom et al. Stromal expression of 72 kda type IV collagenase (MMP-2) and TIMP-2 mRNAs in colorectal neoplasia. The American Journal of Pathology (1992) vol. 141 (2) pp. 389-96
75	Colorectal	TIMP-2	-	better	Ring et al. Expression of tissue inhibitor of metalloproteinases TIMP-2 in human colorectal cancer--a predictor of tumour stage. British Journal of Cancer (1997) vol. 76 (6) pp. 805-11
76	Colorectal	TIMP-1	-	worse	Sugiyama et al. Analysis of differential gene expression patterns in colon cancer and cancer stroma using microdissected tissues. Gastroenterology (2005) vol. 128 (2) pp. 480-6
77	Colorectal	TIMP-3	-	worse	Powe et al. TIMP-3 mRNA expression is regionally increased in moderately and poorly differentiated colorectal adenocarcinoma. British Journal of Cancer (1997) vol. 75 (11) pp. 1678-83
78	Colorectal	TIMP-1	-	worse	Usher et al. Identification of alternatively spliced TIMP-1 mRNA in cancer cell lines and colon cancer tissue. Mol Oncol (2007) vol. 1 (2) pp. 205-15
79	Colorectal	TIMP-1	-	worse	Holten-Andersen, M. N. et al. Localization of tissue inhibitor of metalloproteinases 1 (TIMP-1) in human colorectal adenoma and adenocarcinoma. Int. J. Cancer 113, 198–206 (2005).
80	Bladder	TIMP-3	-	better	Hoque et al. Tissue Inhibitor of Metalloproteinases-3 Promoter Methylation is an Independent Prognostic Factor for Bladder Cancer. The Journal of Urology (2008) vol. 179 (2) pp. 743-747
81	Bladder	TIMP-2	-	worse	Grignon et al. High levels of tissue inhibitor of metalloproteinase-2 (TIMP-2) expression are associated with poor outcome in invasive bladder cancer. Cancer Research (1996) vol. 56 (7) pp. 1654-9
82	Bladder	TIMP-2	-	worse	Hara et al. Significance of matrix metalloproteinases and tissue inhibitors of metalloproteinase expression in the recurrence of superficial transitional cell carcinoma of the bladder. The Journal of Urology (2001) vol. 165 (5) pp. 1769-72
83	Prostate	TIMP-2	-	better	Pulukuri et al. Epigenetic inactivation of the tissue inhibitor of metalloproteinase-2 (TIMP-2) gene in human prostate tumors. Oncogene (2007) vol. 26 (36) pp. 5229-37
84	Prostate	TIMP-3	-	worse	Srivastava et al. Association of Promoter Polymorphisms in MMP2 and TIMP2 with Prostate Cancer Susceptibility in North India. Archives of Medical Research (2012) vol. 43 (2) pp. 117-124
85	Prostate	TIMP-3	-	worse	Fernandez-Gomez et al. Relationship between metalloprotease expression in tumour and stromal cells and aggressive behaviour in prostate carcinoma: Simultaneous high-throughput study of multiple metalloproteases and their inhibitors using tissue array analysis of radical prostatectomy samples. Scand J Urol Nephrol (2011) vol. 45 (3) pp. 171-176
86	Prostate - early stage	TIMP-4	-	better	Lee et al. Coordinated peak expression of MMP-26 and TIMP-4 in preinvasive human prostate tumor. Cell Res (2006) vol. 16 (9) pp. 750-758
87	Prostate	TIMP-3	-	better	Riddick et al. Identification of degradome components associated with prostate cancer progression by expression analysis of human prostatic tissues. British Journal of Cancer (2005) vol. 92 (12) pp. 2171-2180
88	Endometrial	TIMP-3	-	better	Catasus et al. Promoter hypermethylation contributes to TIMP 3down-regulation in high stage endometrioid endometrial carcinomas. Histopathology (2013) vol. 62 (4) pp. 632-641
89	Endometrial	TIMP-2	-	better	Honkavuori-Toivola et al. Immunoreactivity for TIMP-2 is associated with a favorable prognosis in endometrial carcinoma. Tumor Biol. (2012) vol. 33 (4) pp. 935-941
90	Endometrial	TIMP-3	-	better	Panda et al. Endometrial miR-181a and miR-98 Expression Is Altered during Transition from Normal into Cancerous State and Target PGR, PGRMC1, CYP19A1, DDX3X, and TIMP3. Journal of Clinical Endocrinology & Metabolism (2012) vol. 97 (7) pp. E1316-E1326
91	Endometrial	TIMP-1	-	worse	Honkavuori et al. High serum TIMP-1 is associated with adverse prognosis in endometrial carcinoma. Anticancer Res (2008) vol. 28 (5A) pp. 2715-9
92	Endometrial	TIMP-4	-	worse	Tunuguntla et al. Expression of matrix metalloproteinase-26 and tissue inhibitors of metalloproteinases TIMP-3 and -4 in benign endometrium and endometrial cancer. Gynecol Oncol (2003) vol. 89 (3) pp. 453-9
93	Endometrial	TIMP-4	-	better	Pilka et al. Endometrial TIMP-4 mRNA is high at midcycle and in hyperplasia, but down-regulated in malignant tumours. Coordinated expression with MMP-26. Molecular Human Reproduction (2004) vol. 10 (9) pp. 641-650
94	Endometrial	TIMP-1	-	worse	Yi et al. Genetic polymorphism of the tissue inhibitor of metalloproteinase-1 is associated with an increased risk of endometrial cancer. Clinica Chimica Acta (2009) vol. 409 (1-2) pp. 127-131
95	Skin	TIMP-3	-	worse	Airola et al. Human TIMP-3 Is Expressed During Fetal Development, Hair Growth Cycle, and Cancer Progression. Journal of Histochemistry & Cytochemistry (1998) vol. 46 (4) pp. 437-447
96	Skin	TIMP-3	-	worse	Lai et al. Expression and distribution of MMPs and TIMPs in human uveal melanoma. Exp Eye Res (2008) vol. 86 (6) pp. 936-41
97	Skin	TIMP-1	-	worse	Yoshino et al. Clinical relevance of serum levels of matrix metallopeptidase-2, and tissue inhibitor of metalloproteinase-1 and -2 in patients with malignant melanoma. J Dermatol (2008) vol. 35 (4) pp. 206-214
97	Skin	TIMP-2	-	worse	Yoshino et al. Clinical relevance of serum levels of matrix metallopeptidase-2, and tissue inhibitor of metalloproteinase-1 and -2 in patients with malignant melanoma. J Dermatol (2008) vol. 35 (4) pp. 206-214
98	Skin	TIMP-1	-	worse	Airola et al. Expression of collagenases-1 and -3 and their inhibitors TIMP-1 and -3 correlates with the level of invasion in malignant melanomas. British Journal of Cancer (1999) vol. 80 (5-6) pp. 733-43
98	Skin	TIMP-3	-	worse	Airola et al. Expression of collagenases-1 and -3 and their inhibitors TIMP-1 and -3 correlates with the level of invasion in malignant melanomas. British Journal of Cancer (1999) vol. 80 (5-6) pp. 733-43
99	Skin	TIMP-1	-	worse	Lugowska et al. Serum markers in early-stage and locally advanced melanoma. Tumor Biol. (2015) pp. 1-9
100	Cervical	TIMP-4	-	worse	Lizarraga et al. Tissue inhibitor of metalloproteinases-4 is expressed in cervical cancer patients. Anticancer research (2005) vol. 25 (1B) pp. 623-627
101	Cholangiocarcinoma	TIMP-3	-	better	Selaru et al. MicroRNA-21 is overexpressed in human cholangiocarcinoma and regulates programmed cell death 4 and tissue inhibitor of metalloproteinase 3. Hepatology (2009) vol. 49 (5) pp. 1595-1601
102	AML	TIMP-3	-	better	Röhrs et al. Hypomethylation and expression of BEX2, IGSF4 and TIMP3 indicative of MLL translocations in Acute Myeloid Leukemia. Mol Cancer (2009) vol. 8 (1) pp. 86
103	Thyroid	TIMP-3	-	better	Anania et al. TIMP3 regulates migration, invasion and in vivo tumorigenicity of thyroid tumor cells. Oncogene (2011) vol. 30 (27) pp. 3011-3023
104	Salivary	TIMP-1	-	worse	Zhang et al. Expression of matrix metalloproteinases MMP-2, MMP-9 and their tissue inhibitors TIMP-1 and TIMP-2 in the epithelium and stroma of salivary gland pleomorphic adenomas. Histopathology (2009) vol. 55 (3) pp. 250-260
105	Ovarian	TIMP-2	-	better	Hałoń, A. et al. Enhanced immunoreactivity of TIMP-2 in the stromal compartment of tumor as a marker of favorable prognosis in ovarian cancer patients. J. Histochem. Cytochem. 60, 491–501 (2012).
106	Colorectal	-	TIMP3	worse	CDK8 selectively promotes the growth of colon cancer metastases in the liver by regulating gene expression of TIMP3 and matrix metalloproteinases
107	Colorectal	TIMP-1	-	worse	Böckelman C, Beilmann-Lehtonen I, Kaprio T, Koskensalo S, Tervahartiala T, Mustonen H, Stenman UH, Sorsa T, Haglund C. Serum MMP-8 and TIMP-1 predict prognosis in colorectal cancer. BMC Cancer. 2018 Jun 22;18(1):679.
108	Breast	-	TIMP1	worse	Zajkowska M, Gacuta E, Kozłowska S, Lubowicka E, Głażewska EK, Chrostek L, Szmitkowski M, Pawłowski P, Zbucka-Krętowska M, Ławicki S. Diagnostic power of VEGF, MMP-9 and TIMP-1 in patients with breast cancer. A multivariate statistical analysis with ROC curve. Adv Med Sci. 2019 Mar;64(1):1-8.
109	Gastric	TIMP-1	-	worse	Laitinen A, Hagström J, Mustonen H, Kokkola A, Tervahartiala T, Sorsa T, Böckelman C, Haglund C. Serum MMP-8 and TIMP-1 as prognostic biomarkers in gastric cancer. Tumour Biol. 2018 Sep;40(9):1010428318799266.

## Sheet: Table S3
Table S3. Relationship between expression of TIMPs and prognosis in various disease contexts
Reference (number)	Disease	Expression		Prognosis	Reference
		Higher	Lower	better/worse
1	Pancreatic cancer (PC)	TIMP-2	-	better	Łukaszewicz-Zając M, Gryko M, Pączek S, Szmitkowski M, Kędra B, Mroczko B. Matrix metalloproteinase 2 (MMP-2) and its tissue inhibitor 2 (TIMP-2) in pancreatic cancer (PC). Oncotarget. 2019 Jan 8;10(3):395-403.
2	Pituitary Adenomas (PAs)	TIMP-1	-	better	Guo H, Sun Z, Wei J, Xiang Y, Qiu L, Guo L, Zhao W, Xu Z, Mao J. Expressions of Matrix Metalloproteinases-9 and Tissue Inhibitor of Metalloproteinase-1 in Pituitary Adenomas and Their Relationships with Prognosis. Cancer Biother Radiopharm. 2019 Feb;34(1):1-6.
3	Laryngeal squamous cell carcinoma (LSCC)	TIMP-1	-	worse	Pakkanen PP, Aaltonen LM, Sorsa TA, Tervahartiala TI, Hagström JK, Ilmarinen TT. Serum matrix metalloproteinase 8 and tissue inhibitor of metalloproteinase 1: Potential markers for malignant transformation of recurrent respiratory papillomatosis and for prognosis of laryngeal cancer. Head Neck. 2019 Feb;41(2):309-314.
4	Colorectal cancer (CRC)	TIMP-1	-	worse	Meng C, Yin X, Liu J, Tang K, Tang H, Liao J. TIMP-1 is a novel serum biomarker for the diagnosis of colorectal cancer: A meta-analysis. PLoS One. 2018 Nov 20;13(11):e0207039.
5	Gestational diabetes mellitus /inflammation	TIMP-1	-	better	Vilmi-Kerälä T, Lauhio A, Tervahartiala T, Palomäki O, Uotila J, Sorsa T, Palomäki A. Subclinical inflammation associated with prolonged TIMP-1 upregulation and arterial stiffness after gestational diabetes mellitus: a hospital-based cohort study. Cardiovasc Diabetol. 2017 Apr 13;16(1):49.
6	Diabetes /nephropathy	-	TIMP-3	worse	Fiorentino L, Cavalera M, Menini S, Marchetti V, Mavilio M, Fabrizi M, Conserva F, Casagrande V, Menghini R, Pontrelli P, Arisi I, D'Onofrio M, Lauro D, Khokha R, Accili D, Pugliese G, Gesualdo L, Lauro R, Federici M. Loss of TIMP3 underlies diabetic nephropathy via FoxO1/STAT1 interplay. EMBO Mol Med. 2013 Mar;5(3):441-55.
7	Diabetes / diabetic wounds	-	TIMP-2	better	Lobmann R, Ambrosch A, Schultz G, Waldmann K, Schiweck S, Lehnert H. Expression of matrix-metalloproteinases and their inhibitors in the wounds of diabetic and non-diabetic patients. Diabetologia. 2002 Jul;45(7):1011-6.
8	Diabetes /pancreatic islets β-cells	TIMP-1	-	better	Jiang H, Zhu H, Chen X, Peng Y, Wang J, Liu F, Shi S, Fu B, Lu Y, Hong Q, Feng Z, Hou K, Sun X, Cai G, Zhang X, Xie Y. TIMP-1 transgenic mice recover from diabetes induced by multiple low-dose streptozotocin. Diabetes. 2007 Jan;56(1):49-56.
9	Diabetes /progression	TIMP-4	-	worse	Andrade BB, Kumar NP, Sridhar R, Banurekha VV, Jawahar MS, Nutman TB, Sher A, Babu S. Heightened plasma levels of heme oxygenase-1 and tissue inhibitor of metalloproteinase-4 as well as elevated peripheral neutrophil counts are associated with TB-diabetes comorbidity. Chest. 2014 Jun;145(6):1244-1254.
10	Diabetes /atherosclerotic plaques	TIMP-3	-	better	Cardellini M, Menghini R, Martelli E, Casagrande V, Marino A, Rizza S, Porzio O, Mauriello A, Solini A, Ippoliti A, Lauro R, Folli F, Federici M. TIMP3 is reduced in atherosclerotic plaques from subjects with type 2 diabetes and increased by SirT1. Diabetes. 2009 Oct;58(10):2396-401.
11	Diabetes /Fasting plasma glucose	-	TIMP-1, TIMP-2	worse	Zayani Y, Allal-Elasmi M, Jacob MP, Zidi W, Ftouhi B, Feki M, Slimane H, Kaabachi N. Abnormal circulating levels of matrix metalloproteinases and their inhibitors in diabetes mellitus. Clin Lab. 2012;58(7-8):779-85.
12	Diabetes /chronic diabetic foot ulcers	TIMP-1	-	worse	He LP, Wang C, Chen DW, Li XJ, Ran XW. [Dynamic changes of MMP-1, MMP-9 and TIMP-1 in the refractory diabetic dermal ulcers treated by autologous Platelet-rich gel]. Sichuan Da Xue Xue Bao Yi Xue Ban. 2012 Sep;43(5):757-61.
13	Diabetes /glycosylated hemoglobin-HB	TIMP-1, TIMP-2	-	worse	Symeonidis C, Papakonstantinou E, Galli A, Tsinopoulos I, Mataftsi A, Batzios S, Dimitrakos SA. Matrix metalloproteinase (MMP-2, -9) and tissue inhibitor (TIMP-1, -2) activity in tear samples of pediatric type 1 diabetic patients: MMPs in tear samples from type 1 diabetes. Graefes Arch Clin Exp Ophthalmol. 2013 Mar;251(3):741-9.
14	Diabetes	TIMP-1	-	worse	Wang J, Gao Y, Ma M, Li M, Zou D, Yang J, Zhu Z, Zhao X. Effect of miR-21 on renal fibrosis by regulating MMP-9 and TIMP1 in kk-ay diabetic nephropathy mice. Cell Biochem Biophys. 2013 Nov;67(2):537-46.
15	Diabetes mellitus	TIMP-1	-	worse	Hopps E, Lo Presti R, Montana M, Noto D, Averna MR, Caimi G. Gelatinases and their tissue inhibitors in a group of subjects with metabolic syndrome. J Investig Med. 2013 Aug;61(6):978-83.
16	Diabetes /diabetic foot	TIMP-1	-	worse	Ambrosch A, Halevy D, Fwity B, Brin T, Lobmann R. Effect of daptomycin on local interleukin-6, matrix metalloproteinase-9, and metallopeptidase inhibitor 1 in patients with MRSA-infected diabetic foot. Int J Low Extrem Wounds. 2013 Jun;12(2):100-5.
17	Type 1 diabetes	TIMP-1	-	better	Kono TM, Sims EK, Moss DR, Yamamoto W, Ahn G, Diamond J, Tong X, Day KH, Territo PR, Hanenberg H, Traktuev DO, March KL, Evans-Molina C. Human adipose-derived stromal/stem cells protect against STZ-induced hyperglycemia: analysis of hASC-derived paracrine effectors. Stem Cells. 2014 Jul;32(7):1831-42.
18	Type 2 diabetes	TIMP-1	-	worse	Kologrivova IV, Suslova TE, Koshel'skaya OA, Vinnitskaya IV, Trubacheva OA. System of matrix metalloproteinases and cytokine secretion in type 2 diabetes mellitus and impaired carbohydrate tolerance associated with arterial hypertension. Bull Exp Biol Med. 2014 Mar;156(5):635-8.
19	Diabetic retinopathy	TIMP-1	-	worse	Ziablitsev SV, Korobova AV, Petrenko OV, Serduk VN, Mogilevsky SU. Role of matrix metalloproteinase 9 and its tissue inhibitor 1 in development and prognosis of diabetic retinopathy. Fiziol Zh. 2016;62(5):37-44.
20	Diabetes	TIMP-1, TIMP-2	-	worse	Tokarz A, Szuścik I, Kuśnierz-Cabala B, Kapusta M, Konkolewska M, Żurakowski A, Georgescu A, Stępień E. Extracellular vesicles participate in the transport of cytokines and angiogenic factors in diabetic patients with ocular complications. Folia Med Cracov. 2015;55(4):35-48.
21	Diabetic Foot Ulcers	TIMP-1	-	worse	Li G, Zou X, Zhu Y, Zhang J, Zhou L, Wang D, Li B, Chen Z. Expression and Influence of Matrix Metalloproteinase-9/Tissue Inhibitor of Metalloproteinase-1 and Vascular Endothelial Growth Factor in Diabetic Foot Ulcers. Int J Low Extrem Wounds. 2017 Mar;16(1):6-13.
22	Obesity	TIMP-1	-	worse	Zhang H, Song B, He S. Interleukin 29 activates expression of tissue inhibitor of metalloproteinase 1 in macrophages via toll‑like receptor 2. Mol Med Rep. 2018 Jun;17(6):8363-8368.
23	Diabetes mellitus	TIMP-2	-	worse	Tian J, Lei XX, Xuan L, Tang JB, Cheng B. The effects of aging, diabetes mellitus, and antiplatelet drugs on growth factors and anti-aging proteins in platelet-rich plasma. Platelets. 2019;30(6):773-792.
24	Diabetic nephropathy	-	TIMP-2	worse	Aldemir O, Turgut F, Gokce C. The association between methylation levels of targeted genes and albuminuria in patients with early diabetic kidney disease. Ren Fail. 2017 Nov;39(1):597-601.
25	Diabetic nephropathy	-	TIMP-3	worse	Wang J, Zhang J, Chen X, Yang Y, Wang F, Li W, Awuti M, Sun Y, Lian C, Li Z, Wang M, Xu JY, Jin C, Tian H, Gao F, Zhang J, Sinha D, Lu L, Xu GT. miR-365 promotes diabetic retinopathy through inhibiting Timp3 and increasing oxidative stress. Exp Eye Res. 2018 Mar;168:89-99.
26	Diabetes /Renal fibrosis	TIMP-1	-	worse	Koszegi S, Molnar A, Lenart L, Hodrea J, Balogh DB, Lakat T, Szkibinszkij E, Hosszu A, Sparding N, Genovese F, Wagner L, Vannay A, Szabo AJ, Fekete A. RAAS inhibitors directly reduce diabetes-induced renal fibrosis via growth factor inhibition. J Physiol. 2019 Jan;597(1):193-209.
27	Renal disease progression	TIMP-1	-	worse	Nee L, Tuite N, Ryan MP, McMorrow T. TNF-alpha and IL-1 beta-mediated regulation of MMP-9 and TIMP-1 in human glomerular mesangial cells. Nephron Exp Nephrol. 2007;107(2):e73-86.
28	Renal disease / Fibrosis	TIMP-1	-	worse	Hörstrup JH, Gehrmann M, Schneider B, Plöger A, Froese P, Schirop T, Kampf D, Frei U, Neumann R, Eckardt KU. Elevation of serum and urine levels of TIMP-1 and tenascin in patients with renal disease. Nephrol Dial Transplant. 2002 Jun;17(6):1005-13. doi: 10.1093/ndt/17.6.1005.
29	chronic kidney disease (CKD)	TIMP-1	-	worse	Musiał K, Zwolińska D. Matrix metalloproteinases (MMP-2,9) and their tissue inhibitors (TIMP-1,2) as novel markers of stress response and atherogenesis in children with chronic kidney disease (CKD) on conservative treatment. Cell Stress Chaperones. 2011 Jan;16(1):97-103.
30	Renal disease / Fibrosis	TIMP-1	-	worse	Yan Q, Sui W, Wang B, Zou H, Zou G, Luo H. Expression of MMP-2 and TIMP-1 in renal tissue of patients with chronic active antibody-mediated renal graft rejection. Diagn Pathol. 2012 Oct 12;7:141.
31	Renal disease	TIMP-2	-	worse	Kobusiak-Prokopowicz M, Krzysztofik J, Kaaz K, Jolda-Mydlowska B, Mysiak A. MMP-2 and TIMP-2 in Patients with Heart Failure and Chronic Kidney Disease. Open Med (Wars). 2018 Jun 14;13:237-246.
32	Neurodegenerative diseases	TIMP-2	-	better	Pérez-Martínez L, Jaworski DM. Tissue inhibitor of metalloproteinase-2 promotes neuronal differentiation by acting as an anti-mitogenic signal. J Neurosci. 2005 May 18;25(20):4917-29.
33	Neurodegenerative diseases	-	TIMP-1	worse	Jourquin J, Tremblay E, Bernard A, Charton G, Chaillan FA, Marchetti E, Roman FS, Soloway PD, Dive V, Yiotakis A, Khrestchatisky M, Rivera S. Tissue inhibitor of metalloproteinases-1 (TIMP-1) modulates neuronal death, axonal plasticity, and learning and memory. Eur J Neurosci. 2005 Nov;22(10):2569-78.
34	Alzheimer disease	TIMP-1	-	better	Hernández-Guillamon M, Delgado P, Ortega L, Pares M, Rosell A, García-Bonilla L, Fernández-Cadenas I, Borrell-Pagès M, Boada M, Montaner J. Neuronal TIMP-1 release accompanies astrocytic MMP-9 secretion and enhances astrocyte proliferation induced by beta-amyloid 25-35 fragment. J Neurosci Res. 2009 Jul;87(9):2115-25.
35	Alzheimer disease	-	TIMP-1	worse	Stomrud E, Björkqvist M, Janciauskiene S, Minthon L, Hansson O. Alterations of matrix metalloproteinases in the healthy elderly with increased risk of prodromal Alzheimer's disease. Alzheimers Res Ther. 2010 Jun 24;2(3):20.
36	Alzheimer disease	TIMP-1	-	worse	Inspector M, Aharon-Perez J, Glass-Marmor L, Miller A. Matrix metalloproteinase-9, its tissue inhibitor(TIMP)-1 and CRP in Alzheimer's disease. Eur Neurol. 2005;53(3):155-7.
37	Alzheimer disease	-	TIMP-1, TIMP-2	worse	Tuna G, Yener GG, Oktay G, İşlekel GH, Kİrkalİ FG. Evaluation of Matrix Metalloproteinase-2 (MMP-2) and -9 (MMP-9) and Their Tissue Inhibitors (TIMP-1 and TIMP-2) in Plasma from Patients with Neurodegenerative Dementia. J Alzheimers Dis. 2018;66(3):1265-1273
38	Alzheimer disease	TIMP-4	-	worse	Qin W, Jia X, Wang F, Zuo X, Wu L, Zhou A, Li D, Min B, Wei C, Tang Y, Xing Y, Dong X, Wang Q, Gao Y, Li Y, Jia J. Elevated plasma angiogenesis factors in Alzheimer's disease. J Alzheimers Dis. 2015;45(1):245-52.
39	Alzheimer disease	TIMP-3	-	better	Ethell DW, Kinloch R, Green DR. Metalloproteinase shedding of Fas ligand regulates beta-amyloid neurotoxicity. Curr Biol. 2002 Sep 17;12(18):1595-600.
40	Parkinson disease	TIMP-1, TIMP-2	-	worse	Lorenzl S, Albers DS, LeWitt PA, Chirichigno JW, Hilgenberg SL, Cudkowicz ME, Beal MF. Tissue inhibitors of matrix metalloproteinases are elevated in cerebrospinal fluid of neurodegenerative diseases. J Neurol Sci. 2003 Mar 15;207(1-2):71-6.
41	Parkinson disease	TIMP-1	-	better	Chen YC, Wu YR, Mesri M, Chen CM. Associations of Matrix Metalloproteinase-9 and Tissue Inhibitory Factor-1 Polymorphisms With Parkinson Disease in Taiwan. Medicine (Baltimore). 2016 Feb;95(5):e2672.
42	Multiple sclerosis	TIMP-2	-	better	Fainardi E, Castellazzi M, Tamborino C, Trentini A, Manfrinato MC, Baldi E, Tola MR, Dallocchio F, Granieri E, Bellini T. Potential relevance of cerebrospinal fluid and serum levels and intrathecal synthesis of active matrix metalloproteinase-2 (MMP-2) as markers of disease remission in patients with multiple sclerosis. Mult Scler. 2009 May;15(5):547-54.
43	Multiple sclerosis	TIMP-1	-	worse	Benesová Y, Vasku A, Novotná H, Litzman J, Stourac P, Beránek M, Kadanka Z, Bednarík J. Matrix metalloproteinase-9 and matrix metalloproteinase-2 as biomarkers of various courses in multiple sclerosis. Mult Scler. 2009 Mar;15(3):316-22.
44	Multiple sclerosis	TIMP-1, TIMP-2	-	worse	Lee MA, Palace J, Stabler G, Ford J, Gearing A, Miller K. Serum gelatinase B, TIMP-1 and TIMP-2 levels in multiple sclerosis. A longitudinal clinical and MRI study. Brain. 1999 Feb;122 ( Pt 2):191-7.
45	Multiple sclerosis	TIMP-1	-	worse	Trentini A, Manfrinato MC, Castellazzi M, Tamborino C, Roversi G, Volta CA, Baldi E, Tola MR, Granieri E, Dallocchio F, Bellini T, Fainardi E; Emilia-Romagna network for Multiple Sclerosis (ERMES) study group. TIMP-1 resistant matrix metalloproteinase-9 is the predominant serum active isoform associated with MRI activity in patients with multiple sclerosis. Mult Scler. 2015 Aug;21(9):1121-30.
46	Multiple sclerosis	-	TIMP-3	worse	Haddock G, Cross AK, Plumb J, Surr J, Buttle DJ, Bunning RA, Woodroofe MN. Expression of ADAMTS-1, -4, -5 and TIMP-3 in normal and multiple sclerosis CNS white matter. Mult Scler. 2006 Aug;12(4):386-96.
47	Multiple sclerosis	TIMP-1	-	worse	Avolio C, Filippi M, Tortorella C, Rocca MA, Ruggieri M, Agosta F, Tomassini V, Pozzilli C, Stecchi S, Giaquinto P, Livrea P, Trojano M. Serum MMP-9/TIMP-1 and MMP-2/TIMP-2 ratios in multiple sclerosis: relationships with different magnetic resonance imaging measures of disease activity during IFN-beta-1a treatment. Mult Scler. 2005 Aug;11(4):441-6.
48	Amyotrophic lateral sclerosis	TIMP-1	-	worse	Niebroj-Dobosz I, Janik P, Sokołowska B, Kwiecinski H. Matrix metalloproteinases and their tissue inhibitors in serum and cerebrospinal fluid of patients with amyotrophic lateral sclerosis. Eur J Neurol. 2010 Feb;17(2):226-31.
49	Amyotrophic lateral sclerosis	-	TIMP-2	worse	Bossolasco P, Cova L, Calzarossa C, Servida F, Mencacci NE, Onida F, Polli E, Lambertenghi Deliliers G, Silani V. Metalloproteinase alterations in the bone marrow of ALS patients. J Mol Med (Berl). 2010 Jun;88(6):553-64.
50	Amyotrophic lateral sclerosis	TIMP-3	-	worse	Lee JK, Shin JH, Suh J, Choi IS, Ryu KS, Gwag BJ. Tissue inhibitor of metalloproteinases-3 (TIMP-3) expression is increased during serum deprivation-induced neuronal apoptosis in vitro and in the G93A mouse model of amyotrophic lateral sclerosis: a potential modulator of Fas-mediated apoptosis. Neurobiol Dis. 2008 May;30(2):174-85.
51	Myocardial infarction	TIMP-3	-	better	Takawale A, Zhang P, Azad A, Wang W, Wang X, Murray AG, Kassiri Z. Myocardial overexpression of TIMP3 after myocardial infarction exerts beneficial effects by promoting angiogenesis and suppressing early proteolysis. Am J Physiol Heart Circ Physiol. 2017 Aug 1;313(2):H224-H236.
52	Myocardial infarction	-	TIMP-1, TIMP-2, TIMP-3	worse	Li X, de Boer OJ, Ploegmaker H, Teeling P, Daemen MJ, de Winter RJ, van der Wal AC. Granulocytes in coronary thrombus evolution after myocardial infarction--time-dependent changes in expression of matrix metalloproteinases. Cardiovasc Pathol. 2016 Jan-Feb;25(1):40-6.
53	Myocardial infarction	TIMP-1	-	worse	Helseth R, Seljeflot I, Opstad T, Solheim S, Freynhofer M, Arnesen H, Huber K, Weiss T. Genes expressed in coronary thrombi are associated with ischemic time in patients with acute myocardial infarction. Thromb Res. 2015 Feb;135(2):329-33.
54	Myocardial infarction	TIMP-1	-	better	Glass C, Singla DK. Overexpression of TIMP-1 in embryonic stem cells attenuates adverse cardiac remodeling following myocardial infarction. Cell Transplant. 2012;21(9):1931-44.
55	Myocardial infarction	TIMP-4	-	better	Weir RA, Clements S, Steedman T, Dargie HJ, McMurray JJ, Squire IB, Ng LL. Plasma TIMP-4 predicts left ventricular remodeling after acute myocardial infarction. J Card Fail. 2011 Jun;17(6):465-71.
56	Myocardial infarction	TIMP-1, TIMP-2, TIMP-3	-	worse	Kelly D, Squire IB, Khan SQ, Dhillon O, Narayan H, Ng KH, Quinn P, Davies JE, Ng LL. Usefulness of plasma tissue inhibitors of metalloproteinases as markers of prognosis after acute myocardial infarction. Am J Cardiol. 2010 Aug 15;106(4):477-82.
57	Myocardial infarction	-	TIMP-2	worse	Kandalam V, Basu R, Abraham T, Wang X, Soloway PD, Jaworski DM, Oudit GY, Kassiri Z. TIMP2 deficiency accelerates adverse post-myocardial infarction remodeling because of enhanced MT1-MMP activity despite lack of MMP2 activation. Circ Res. 2010 Mar 5;106(4):796-808.
58	Myocardial infarction	TIMP-1	-	worse	Hansson J, Lind L, Hulthe J, Sundström J. Relations of serum MMP-9 and TIMP-1 levels to left ventricular measures and cardiovascular risk factors: a population-based study. Eur J Cardiovasc Prev Rehabil. 2009 Jun;16(3):297-303.
59	Myocardial infarction	TIMP-3	-	better	Shi J, Bei Y, Kong X, Liu X, Lei Z, Xu T, Wang H, Xuan Q, Chen P, Xu J, Che L, Liu H, Zhong J, Sluijter JP, Li X, Rosenzweig A, Xiao J. miR-17-3p Contributes to Exercise-Induced Cardiac Growth and Protects against Myocardial Ischemia-Reperfusion Injury. Theranostics. 2017 Jan 15;7(3):664-676.
60	Thoracic aortic aneurysm	TIMP-1, TIMP-2	-	better	Rabkin SW. Differential expression of MMP-2, MMP-9 and TIMP proteins in thoracic aortic aneurysm - comparison with and without bicuspid aortic valve: a meta-analysis. Vasa. 2014 Nov;43(6):433-42.
61	Aortic Aneurysm/inflammation	TIMP-4	-	worse	Gestrich C, Duerr GD, Heinemann JC, Meertz A, Probst C, Roell W, Schiller W, Zimmer A, Bindila L, Lutz B, Welz A, Dewald O. Activation of Endocannabinoid System Is Associated with Persistent Inflammation in Human Aortic Aneurysm. Biomed Res Int. 2015;2015:456582
62	Aneurysm	TIMP-1	-	better	Allaire E, Forough R, Clowes M, Starcher B, Clowes AW. Local overexpression of TIMP-1 prevents aortic aneurysm degeneration and rupture in a rat model. J Clin Invest. 1998 Oct 1;102(7):1413-20.
63	Aneurysm	-	TIMP-1, TIMP-2	worse	Wilson WR, Schwalbe EC, Jones JL, Bell PR, Thompson MM. Matrix metalloproteinase 8 (neutrophil collagenase) in the pathogenesis of abdominal aortic aneurysm. Br J Surg. 2005 Jul;92(7):828-33.
64	Atherosclerosis	TIMP-4	-	worse	Koskivirta I, Rahkonen O, Mäyränpää M, Pakkanen S, Husheem M, Sainio A, Hakovirta H, Laine J, Jokinen E, Vuorio E, Kovanen P, Järveläinen H. Tissue inhibitor of metalloproteinases 4 (TIMP4) is involved in inflammatory processes of human cardiovascular pathology. Histochem Cell Biol. 2006 Sep;126(3):335-42.
65	Atherosclerosis	TIMP-1	-	better	Rouis M, Adamy C, Duverger N, Lesnik P, Horellou P, Moreau M, Emmanuel F, Caillaud JM, Laplaud PM, Dachet C, Chapman MJ. Adenovirus-mediated overexpression of tissue inhibitor of metalloproteinase-1 reduces atherosclerotic lesions in apolipoprotein E-deficient mice. Circulation. 1999 Aug 3;100(5):533-40.
66	Atherosclerosis	TIMP-2	-	better	Johnson JL, Baker AH, Oka K, Chan L, Newby AC, Jackson CL, George SJ. Suppression of atherosclerotic plaque progression and instability by tissue inhibitor of metalloproteinase-2: involvement of macrophage migration and apoptosis. Circulation. 2006 May 23;113(20):2435-44.
67	Atherosclerosis	-	TIMP-1	worse	Lemaître V, Soloway PD, D'Armiento J. Increased medial degradation with pseudo-aneurysm formation in apolipoprotein E-knockout mice deficient in tissue inhibitor of metalloproteinases-1. Circulation. 2003 Jan 21;107(2):333-8.
68	Arterial hypertension /extended hypertensive disease (heart, kidney and blood vessels)	TIMP-1	-	worse	Morillas P, Quiles J, de Andrade H, Castillo J, Tarazón E, Roselló E, Portolés M, Rivera M, Bertomeu-Martínez V. Circulating biomarkers of collagen metabolism in arterial hypertension: relevance of target organ damage. J Hypertens. 2013 Aug;31(8):1611-7.
69	Arterial hypertension	-	TIMP-1	worse	Onal IK, Altun B, Onal ED, Kirkpantur A, Gul Oz S, Turgan C. Serum levels of MMP-9 and TIMP-1 in primary hypertension and effect of antihypertensive treatment. Eur J Intern Med. 2009 Jul;20(4):369-72.
70	Arterial hypertension	TIMP-1	-	worse	Zile MR, Desantis SM, Baicu CF, Stroud RE, Thompson SB, McClure CD, Mehurg SM, Spinale FG. Plasma biomarkers that reflect determinants of matrix composition identify the presence of left ventricular hypertrophy and diastolic heart failure. Circ Heart Fail. 2011 May;4(3):246-56.
71	Arterial hypertension	TIMP-1, TIMP-2, TIMP-4	-	worse	Franz M, Berndt A, Altendorf-Hofmann A, Fiedler N, Richter P, Schumm J, Fritzenwanger M, Figulla HR, Brehm BR. Serum levels of large tenascin-C variants, matrix metalloproteinase-9, and tissue inhibitors of matrix metalloproteinases in concentric versus eccentric left ventricular hypertrophy. Eur J Heart Fail. 2009 Nov;11(11):1057-62.
72	Arterial hypertension	TIMP-1	-	better	Tayebjee MH, Nadar SK, MacFadyen RJ, Lip GY. Tissue inhibitor of metalloproteinase-1 and matrix metalloproteinase-9 levels in patients with hypertension Relationship to tissue Doppler indices of diastolic relaxation. Am J Hypertens. 2004 Sep;17(9):770-4.
73	Arterial hypertension	TIMP-1	-	better	Marchesi C, Dentali F, Nicolini E, Maresca AM, Tayebjee MH, Franz M, Guasti L, Venco A, Schiffrin EL, Lip GY, Grandi AM. Plasma levels of matrix metalloproteinases and their inhibitors in hypertension: a systematic review and meta-analysis. J Hypertens. 2012 Jan;30(1):3-16.
74	Arterial hypertension	TIMP-1	-	worse	Khezheva FM, Mazur NA, Masenko VP. [Metalloproteinase activity of the blood in patients with arterial hypertension with paroxysmal form of atrial fibrillation]. Kardiologiia. 2007;47(12):10-4. Russian.
75	Arterial hypertension	-	TIMP-2	worse	Gai X, Zhang Z, Liang Y, Chen Z, Yang X, Hou J, Lan X, Zheng W, Hou J, Huang M. MMP-2 and TIMP-2 gene polymorphisms and susceptibility to atrial fibrillation in Chinese Han patients with hypertensive heart disease. Clin Chim Acta. 2010 May 2;411(9-10):719-24.
76	Arterial hypertension	-	TIMP-3	worse	Basu R, Lee J, Morton JS, Takawale A, Fan D, Kandalam V, Wang X, Davidge ST, Kassiri Z. TIMP3 is the primary TIMP to regulate agonist-induced vascular remodelling and hypertension. Cardiovasc Res. 2013 Jun 1;98(3):360-71.
77	Pulmonary Arterial hypertension	TIMP-3	-	better	Xu Y, Bei Y, Shen S, Zhang J, Lu Y, Xiao J, Li X. MicroRNA-222 Promotes the Proliferation of Pulmonary Arterial Smooth Muscle Cells by Targeting P27 and TIMP3. Cell Physiol Biochem. 2017;43(1):282-292.
78	Pulmonary Arterial hypertension	TIMP-4	-	worse	Wetzl V, Tiede SL, Faerber L, Weissmann N, Schermuly RT, Ghofrani HA, Gall H. Plasma MMP2/TIMP4 Ratio at Follow-up Assessment Predicts Disease Progression of Idiopathic Pulmonary Arterial Hypertension. Lung. 2017 Aug;195(4):489-496.
79	Arterial hypertension	TIMP-4	-	better	Guo YH, Gao W, Li Q, Li PF, Yao PY, Chen K. Tissue inhibitor of metalloproteinases-4 suppresses vascular smooth muscle cell migration and induces cell apoptosis. Life Sci. 2004 Oct 1;75(20):2483-93.
80	Polycystic ovary	TIMP-1	-	worse	Liu B, Cai LY, Lv HM, Xia L, Zhang YJ, Zhang HX, Guan YM. Raised serum levels of matrix metalloproteinase-9 in women with polycystic ovary syndrome and its association with insulin-like growth factor binding protein-1. Gynecol Endocrinol. 2008 May;24(5):285-8.
81	Polycystic ovary	-	TIMP2	worse	Gomes VA, Vieira CS, Jacob-Ferreira AL, Belo VA, Soares GM, Fernandes JB, Ferriani RA, Tanus-Santos JE. Imbalanced circulating matrix metalloproteinases in polycystic ovary syndrome. Mol Cell Biochem. 2011 Jul;353(1-2):251-7.
82	Polycystic ovary /gingival inflammation	TIMP-1	-	worse	Akcalı A, Bostanci N, Özçaka Ö, Öztürk-Ceyhan B, Gümüş P, Tervahartiala T, Husu H, Buduneli N, Sorsa T, Belibasakis GN. Elevated matrix metalloproteinase-8 in saliva and serum in polycystic ovary syndrome and association with gingival inflammation. Innate Immun. 2015 Aug;21(6):619-25.
83	Polycystic ovary	TIMP-1	-	worse	Lewandowski KC, Komorowski J, O'Callaghan CJ, Tan BK, Chen J, Prelevic GM, Randeva HS. Increased circulating levels of matrix metalloproteinase-2 and -9 in women with the polycystic ovary syndrome. J Clin Endocrinol Metab. 2006 Mar;91(3):1173-7.
84	Polycystic ovary	TIMP-1	-	worse	Ben-Shlomo I, Goldman S, Shalev E. Regulation of matrix metalloproteinase-9 (MMP-9), tissue inhibitor of MMP, and progesterone secretion in luteinized granulosa cells from normally ovulating women with polycystic ovary disease. Fertil Steril. 2003 Mar;79 Suppl 1:694-701.
85	Polycystic ovary	-	TIMP-3	worse	Oksjoki S, Rahkonen O, Haarala M, Vuorio E, Anttila L. Differences in connective tissue gene expression between normally functioning, polycystic and post-menopausal ovaries. Mol Hum Reprod. 2004 Jan;10(1):7-14.
86	Polycystic ovary /fertilisation	TIMP-1, TIMP-2	-	worse	Baka S, Zourla K, Kouskouni E, Makrakis E, Demeridou S, Tzanakaki D, Hassiakos D, Creatsas G. Matrix metalloproteinases 2 and 9 and their tissue inhibitors in the follicular fluid of patients with polycystic ovaries undergoing in vitro fertilisation. In Vivo. 2010 May-Jun;24(3):293-6.
87	Spontaneous abortion	TIMP-3	-	worse	Jiang G, Qi Y. Detection of MMP-9 and TIMP-3 mRNA expression in the villi of patients undergoing early spontaneous abortion: A report of 30 cases. Exp Ther Med. 2015 May;9(5):1939-1943.
88	Spontaneous abortion	TIMP-1	-	worse	Skrzypczak J, Wirstlein P, Mikołajczyk M, Ludwikowski G, Zak T. TGF superfamily and MMP2, MMP9, TIMP1 genes expression in the endometrium of women with impaired reproduction. Folia Histochem Cytobiol. 2007;45 Suppl 1:S143-8.
89	Spontaneous abortion	TIMP-1	-	worse	Mashkina EV, Kovalenko KA, Marakhovskaya TA, Saraev KN, Belanova AA, Shkurat TP. [Association of gene polymorphisms of matrix metalloproteinases with reproductive losses in the first trimester of pregnancy]. Genetika. 2016 Aug;52(8):958-65.
90	Spontaneous abortion	TIMP-1	-	worse	Li MQ, Hou XF, Shao J, Tang CL, Li DJ. The DSCs-expressed CD82 controls the invasiveness of trophoblast cells via integrinbeta1/MAPK/MAPK3/1 signaling pathway in human first-trimester pregnancy. Biol Reprod. 2010 May;82(5):968-79.
91	Preeclampsia	TIMP-1	-	worse	Montagnana M, Lippi G, Albiero A, Scevarolli S, Salvagno GL, Franchi M, Guidi GC. Evaluation of metalloproteinases 2 and 9 and their inhibitors in physiologic and pre-eclamptic pregnancy. J Clin Lab Anal. 2009;23(2):88-92.
92	Preeclampsia	TIMP-2	-	worse	Lavee M, Goldman S, Daniel-Spiegel E, Shalev E. Matrix metalloproteinase-2 is elevated in midtrimester amniotic fluid prior to the development of preeclampsia. Reprod Biol Endocrinol. 2009 Aug 23;7:85.
93	Preeclampsia	TIMP-4	-	worse	Sandrim VC, Diniz S, Eleuterio NM, Gomes KB, Dusse LMS, Cavalli RC. Higher levels of circulating TIMP-4 in preeclampsia is strongly associated with clinical parameters and microRNA. Clin Exp Hypertens. 2018;40(7):609-612.
94	Preeclampsia	TIMP-1	-	worse	Zhang H, Lin QD, Qiao C. [Expression of trophoblast invasion related genes mRNA and protein in human placenta in preeclampsia]. Zhonghua Fu Chan Ke Za Zhi. 2006 Aug;41(8):509-13.
95	Preeclampsia	TIMP-1	-	worse	Luizon MR, Palei AC, Sandrim VC, Amaral LM, Machado JS, Lacchini R, Cavalli RC, Duarte G, Tanus-Santos JE. Tissue inhibitor of matrix metalloproteinase-1 polymorphism, plasma TIMP-1 levels, and antihypertensive therapy responsiveness in hypertensive disorders of pregnancy. Pharmacogenomics J. 2014 Dec;14(6):535-41.
96	Preeclampsia	TIMP-1	-	better	Deng CL, Ling ST, Liu XQ, Zhao YJ, Lv YF. Decreased expression of matrix metalloproteinase-1 in the maternal umbilical serum, trophoblasts and decidua leads to preeclampsia. Exp Ther Med. 2015 Mar;9(3):992-998.
97	Preeclampsia	TIMP-4	-	worse	Sandrim VC, Machado J, Bettiol H, Barbieri MA, Cardoso VC, Palei AC, Cavalli RC. Circulating Tissue Inhibitor of Metalloproteinase-4 levels are not a Predictor of Preeclampsia in the period between 20 and 25 Weeks of Gestation. Rev Bras Ginecol Obstet. 2018 Dec;40(12):757-762.
98	Preeclampsia	TIMP-4	-	better	Sandrim VC, Luizon MR, Machado JSR, Cavalli RC. C>T (rs17035945) polymorphism of TIMP-4 protects against preeclampsia. J Obstet Gynaecol. 2019 Jan;39(1):135-137.
99	Preeclampsia	-	TIMP-3	worse	Ma R, Gu B, Gu Y, Groome LJ, Wang Y. Down-regulation of TIMP3 leads to increase in TACE expression and TNFα production by placental trophoblast cells. Am J Reprod Immunol. 2014 May;71(5):427-33.
100	Preeclampsia	-	TIMP-3	worse	Xiang Y, Zhang X, Li Q, Xu J, Zhou X, Wang T, Xing Q, Liu Y, Wang L, He L, Zhao X. Promoter hypomethylation of TIMP3 is associated with pre-eclampsia in a Chinese population. Mol Hum Reprod. 2013 Mar;19(3):153-9.
101	Preeclampsia	TIMP-4	-	worse	Drewlo S, Czikk M, Baczyk D, Lye S, Kingdom J. Glial cell missing-1 mediates over-expression of tissue inhibitor of metalloproteinase-4 in severe pre-eclamptic placental villi. Hum Reprod. 2011 May;26(5):1025-34.
